# Supplementary material for: Circulating Exhausted PD-1+CD39+ Helper CD4 T Cells Are Tumor-Antigen-Specific and Predict Response to PD-1/PD-L1 Axis Blockade
Source: Cancers (Basel). 2022 Jul 28;14(15):3679. doi: 10.3390/cancers14153679 (PMC9367599; doi:10.3390/cancers14153679)
Supplement: Supplementary file 1 [file cancers-14-03679-s001.zip]

Archive with 1 entries (1 files):
- cancers-1827208 - Supplementary.pdf
